# Supplementary material for: Ultraviolet Spectroscopic Detection of Nitrate and Nitrite in Seawater Simultaneously Based on Partial Least Squares
Source: Molecules. 2021 Jun 16;26(12):3685. doi: 10.3390/molecules26123685 (PMC8234976; doi:10.3390/molecules26123685)
Supplement: Supplementary file 1 [file molecules-26-03685-s001.zip]

Archive with 1 entries (1 files):
- molecules-1247100-Supplementary Materials.xlsx
