# Supplementary material for: Ultraviolet Spectroscopic Detection of Nitrate and Nitrite in Seawater Simultaneously Based on Partial Least Squares
Source: Molecules. 2021 Jun 16;26(12):3685. doi: 10.3390/molecules26123685 (PMC8234976; doi:10.3390/molecules26123685)
Supplement: Supplementary file 1 [file molecules-26-03685-s001.zip › molecules-1247100-Supplementary Materials.xlsx]

## Sheet: molecules-1247100-supplementary
Column1	Column2	Column3
clear
original_data_train=xlsread('location of training data set')	% Original data for the training set (Independent variable 200nm-300nm & Dependent variable y1-y3)
original_data_pre=xlsread('location of prediction data set')	% Original data for the prediction set (Independent variable 200nm-300nm)
num_train=size(original_data_train,1)-1	% Number of samples in the training set
num_pre=size(original_data_pre,1)-1	% Number of samples in the prediction set
n_total_indepvar=size(original_data_pre,2)
n_total_depvar=size(original_data_train,2)-n_total_indepvar
original_fitdata_train=original_data_train(:,76:96)
original_fitdata_pre=original_data_pre(:,76:96)
[CDOM_train,diffCDOM_data_train]=diff_CDOM(original_fitdata_train,original_data_train)
[CDOM_pre,diffCDOM_data_pre]=diff_CDOM(original_fitdata_pre,original_data_pre)
lambda_start=input('enter the value of start lambda: ')	%Enter the starting wavelength for the fit
lambda_end=input('enter the value of end lambda: ')	%Enter the ending wavelength for the fit
data_train0=[diffCDOM_data_train(:,1+lambda_start-200:1+lambda_end-200) diffCDOM_data_train(:,end-2:end)]
data_pre0=diffCDOM_data_pre(:,1+lambda_start-200:1+lambda_end-200)
data_train=data_train0(2:end,:)	% Selecting the fitted wavelengths of the training set
data_pre=data_pre0(2:end,:)	% Selecting the fitted wavelengths of the prediction set
mu=mean(data_train)	sig=std(data_train)	% Mean and standard deviation
rr=corrcoef(data_train)	% The correlation coefficient matrix
std_data=zscore(data_train)	% Data standardization
n_indepvar=size(data_train,2)-3	% n_indepvar is the number of independent variables
n_depvar=3	% n_depvar is the number of dependent variables
x0=data_train(:,1:n_indepvar)	% Original independent variables
e0=std_data(:,1:n_indepvar)	% Normalized independent variables
y0=data_train(:,end-2:end)	% Original dependent variables
f0=std_data(:,end-2:end)	% Normalized dependent variables
for j=1:10
press_j=10^6*ones(num_train,1)
for k=1:num_train %Leave-one-out method
e=e0	f=f0
xk=x0(k,:)	yk=y0(k,:)
e(k,:)=[]	f(k,:)=[]	% Removing the kth independent and dependent variables
[XL0,YL0,XS0,YS0,BETA0,PCTVAR0,MSE0,stats0] =plsregress(e,f,j)
beta0(1,:)=mu(n_indepvar+1:end)-mu(1:n_indepvar)./sig(1:n_indepvar)*BETA0(2:end,:).*sig(n_indepvar+1:end)	%Constant term of the regression equation for the original data
beta0(2:n_indepvar+1,:)=(1./sig(1:n_indepvar))'*sig(n_indepvar+1:end).*BETA0(2:end,:)	%Calculate the coefficients of the original variables x1,... ,xn, each column is a regression equation
y_hk=[ones(size(xk,1),1) xk]*beta0
cancha=yk-y_hk	%Find the residual vector
press_j(k)=sum(cancha.^2)	%Find the sum of squared errors for the kth sample
end
press(j)=sum(press_j)	%Find the sum of squared errors of all samples at j principal components
[XL1,YL1,XS1,YS1,BETA1,PCTVAR1,MSE1,stats1] =plsregress(e0,f0,j)
beta1(1,:)=mu(n_indepvar+1:end)-mu(1:n_indepvar)./sig(1:n_indepvar)*BETA1(2:end,:).*sig(n_indepvar+1:end)	%Constant term of the regression equation for the original data
beta1(2:n_indepvar+1,:)=(1./sig(1:n_indepvar))'*sig(n_indepvar+1:end).*BETA1(2:end,:)	%Calculate the coefficients of the original variables x1,... ,xn, each column is a regression equation
y_train1=[ones(size(data_train(:,1:end-3),1),1) data_train(:,1:end-3)]*beta1
ss(j)=sum(sum((data_train(:,end-2:end)-y_train1(:,:)).^2))
if j>1
Qh2(j)=1-press(j)./ss(j-1)
end
end
for j=4:10
if Qh2(j)<0.0975
j_chosen=j-1
break
end
end
[press_min,j_min]=min(press)
[XL,YL,XS,YS,BETA,PCTVAR,MSE,stats] =plsregress(e0,f0,j_chosen)
beta(1,:)=mu(n_indepvar+1:end)-mu(1:n_indepvar)./sig(1:n_indepvar)*BETA(2:end,:).*sig(n_indepvar+1:end)	%Constant term of the regression equation for the original data
beta(2:n_indepvar+1,:)=(1./sig(1:n_indepvar))'*sig(n_indepvar+1:end).*BETA(2:end,:)	%Calculate the coefficients of the original variables x1,... ,xn, each column is a regression equation
y_pre=[ones(size(data_pre,1),1) data_pre]*beta
fprintf('The number of principal components is: %d\n',j_chosen)
fprintf('The predicted results of the training set are in the matrix ''y_train'' \n')
fprintf('The predicted results of the prediction set are in the matrix ''y_pre'' \n')
y_train=[ones(size(data_train(:,1:end-3),1),1) data_train(:,1:end-3)]*beta
%%%%%%%%%%%%%%%%%%%%% diff_CDOM %%%%%%%%%%%%%%%%%%%%%%%%%%%%
function [ CDOM,diffCDOM_data ] = diff_CDOM( original_fitdata,original_data )
n=size(original_fitdata,1)-1
CDOM=original_data(:,1:1+150)
diffCDOM_data=original_data
original_fitdata_x=original_fitdata(1,:)
original_fitdata_y=original_fitdata(2:end,:)
original_data_x=original_data(1,1:1+150)
original_data_y=original_data(2:end,1:1+150)
for i=1:n
f = inline([num2str(original_data_y(i,1+100)) '.*exp(-a(1)*(original_fitdata_x-300))+a(2)'],'a','original_fitdata_x')
[a,Jm] = lsqcurvefit(f,[0,0],original_fitdata_x,original_fitdata_y(i,:))
CDOM(i+1,:)=f(a,original_data_x)
diffCDOM_data(i+1,1:1+150)=original_data_y(i,:)-CDOM(i+1,:)
end
end
